# Supplementary material for: Overexpression of VEGF in the MOPC 315 Plasmacytoma Induces Tumor Immunity in Mice
Source: Int J Mol Sci. 2022 May 7;23(9):5235. doi: 10.3390/ijms23095235 (PMC9104487; doi:10.3390/ijms23095235)
Supplement: Supplementary file 1 [file ijms-23-05235-s001.zip]

Archive with 1 entries (1 files):
- ijms-1697340-supplementary.pdf
